# Supplementary material for: 4,4-Diacetyl­hepta­nedinitrile
Source: Acta Crystallogr Sect E Struct Rep Online. 2008 Dec 3;65(Pt 1):o15. doi: 10.1107/S1600536808039962 (PMC2967936; doi:10.1107/S1600536808039962)
Supplement: Supplementary file 2 [file e-65-00o15-Isup2.hkl]

# 
# h,k,l, Fc-squared, Fo-squared, sigma(Fo-squared) and status flag 
# 
data_I
_shelx_title ' W in C2/c' 
_shelx_refln_list_code          4 
_shelx_F_calc_maximum      145.21 
_exptl_crystal_F_000       440.00 
_reflns_d_resolution_high  0.8326 
 
loop_ 
 _symmetry_equiv_pos_as_xyz 
 'x, y, z' 
 '-x, y, -z+1/2' 
 'x+1/2, y+1/2, z' 
 '-x+1/2, y+1/2, -z+1/2' 
 '-x, -y, -z' 
 'x, -y, z-1/2' 
 '-x+1/2, -y+1/2, -z' 
 'x+1/2, -y+1/2, z-1/2' 
 
_cell_length_a    12.5620 
_cell_length_b     7.8700 
_cell_length_c    10.9410 
_cell_angle_alpha  90.000 
_cell_angle_beta   84.910 
_cell_angle_gamma  90.000 
 
_shelx_F_squared_multiplier     1.000 
 
loop_ 
 _refln_index_h 
 _refln_index_k 
 _refln_index_l 
 _refln_F_squared_calc 
 _refln_F_squared_meas 
 _refln_F_squared_sigma 
 _refln_observed_status 
   2   0   0     3824.65     4060.01     31.14 o 
   4   0   0    21086.75    21285.53     99.07 o 
   6   0   0     1936.44     2138.78      9.01 o 
   8   0   0     4199.42     4549.72     67.92 o 
  10   0   0        4.47        8.15      2.07 o 
  12   0   0       37.71       50.51      4.72 o 
  14   0   0        1.35        2.15      1.12 o 
   1   1   0     3394.33     4215.01    170.07 o 
   3   1   0      487.93      506.23     40.76 o 
   5   1   0      695.30      623.52     54.33 o 
   7   1   0       86.75       68.81      2.29 o 
   9   1   0        8.75        8.04      1.43 o 
  11   1   0      199.82      258.02      4.79 o 
  13   1   0       95.43       99.70      3.24 o 
   0   2   0     2013.53     2144.00     52.73 o 
   2   2   0      643.44      637.84     61.39 o 
   4   2   0     2135.02     2270.02    196.25 o 
   6   2   0      402.08      448.45     19.22 o 
   8   2   0       39.72       57.17      2.56 o 
  10   2   0      105.70      155.93      5.84 o 
  12   2   0      117.76      158.25      4.46 o 
  14   2   0       47.56       56.46      2.96 o 
   1   3   0        4.15        3.77      0.80 o 
   3   3   0     1168.29     1194.01    129.67 o 
   5   3   0      447.72      486.77     88.74 o 
   7   3   0       42.88       57.24      2.44 o 
   9   3   0        9.12       19.82      4.60 o 
  11   3   0       57.19       88.62      3.89 o 
  13   3   0       14.13       17.96      4.38 o 
   0   4   0      562.35      624.96      7.84 o 
   2   4   0      164.64      184.43     13.43 o 
   4   4   0      314.66      299.21     29.75 o 
   6   4   0       36.39       62.91      8.67 o 
   8   4   0       41.42       70.29      2.98 o 
  10   4   0       17.10       34.33      5.95 o 
  12   4   0       42.59       57.65      3.89 o 
   1   5   0      308.38      394.25     18.68 o 
   3   5   0      110.31      144.33      8.06 o 
   5   5   0        4.82        6.06      1.79 o 
   7   5   0      126.64      136.31      7.14 o 
   9   5   0        7.38       17.21      2.19 o 
  11   5   0       21.41       30.01      2.92 o 
   0   6   0      243.38      252.63      6.17 o 
   2   6   0        0.95        3.85      2.09 o 
   4   6   0       39.31       46.13      2.68 o 
   6   6   0       36.83       61.87      3.56 o 
   8   6   0       10.41       24.42      4.12 o 
  10   6   0        9.64       15.35      4.12 o 
   1   7   0        1.01        2.07      1.57 o 
   3   7   0      131.15      172.86      6.29 o 
   5   7   0       15.55       17.58      2.66 o 
   7   7   0        3.32       10.49      2.81 o 
   9   7   0       16.95       32.38      3.92 o 
   0   8   0      358.39      431.95      9.89 o 
   2   8   0      177.27      216.30      5.72 o 
   4   8   0        0.17        0.12      2.60 o 
   6   8   0        0.11        2.01      3.36 o 
   8   8   0      115.76      124.69      7.08 o 
   1   9   0      284.38      351.66      7.52 o 
   3   9   0        0.13        0.97      2.91 o 
 -13   1   1        4.66        0.16      0.84 o 
 -11   1   1        8.97        7.01      2.83 o 
  -9   1   1       25.46       30.73      5.05 o 
  -7   1   1       46.77       31.72      2.37 o 
  -5   1   1     1059.92      947.07      9.85 o 
  -3   1   1      249.63      266.36      7.08 o 
  -1   1   1      106.57      154.71      2.94 o 
   1   1   1     3400.25     2877.44     49.78 o 
   3   1   1     5870.09     4843.88     76.05 o 
   5   1   1      128.25      144.35     10.29 o 
   7   1   1        1.15        1.19      3.62 o 
   9   1   1      339.95      333.27      8.54 o 
  11   1   1      202.63      185.80      7.16 o 
  13   1   1        2.38        4.09      3.24 o 
  15   1   1        0.18        0.00      3.12 o 
 -14   2   1       22.18       31.38      1.56 o 
 -12   2   1       10.01        8.26      2.78 o 
 -10   2   1       88.63       69.30      3.34 o 
  -8   2   1      173.93      192.06      4.48 o 
  -6   2   1      277.70      322.59      8.26 o 
  -4   2   1     3586.97     3387.76     20.16 o 
  -2   2   1     6882.54     6872.86    104.97 o 
   0   2   1     1458.73     1526.64      7.78 o 
   2   2   1     1087.95      962.48      9.24 o 
   4   2   1     6232.20     5266.19    102.80 o 
   6   2   1     4024.84     3382.26     20.67 o 
   8   2   1        0.05        0.06      4.12 o 
  10   2   1       75.28       86.58      6.78 o 
  12   2   1       86.98       83.60      5.61 o 
  14   2   1      156.67      156.58      8.00 o 
 -13   3   1       67.92       66.89      2.16 o 
 -11   3   1        9.82        5.58      2.17 o 
  -9   3   1      151.91      121.20      5.49 o 
  -7   3   1        4.07        5.62      2.80 o 
  -5   3   1     1879.04     1838.26     17.70 o 
  -3   3   1       68.71       88.09      4.07 o 
  -1   3   1     2894.81     2595.78     16.17 o 
   1   3   1      136.10      122.99      3.39 o 
   3   3   1     3239.64     3068.63     19.67 o 
   5   3   1        4.72       17.95      3.52 o 
   7   3   1       53.19       39.36      3.12 o 
   9   3   1      155.22      154.47      6.52 o 
  11   3   1        3.57        4.39      3.62 o 
  13   3   1       13.20       12.29      6.40 o 
 -12   4   1       22.69        3.72      3.63 o 
 -10   4   1       29.24       20.15      3.25 o 
  -8   4   1      346.06      293.17      8.82 o 
  -6   4   1       71.19       64.93      4.88 o 
  -4   4   1       70.07       58.99      4.24 o 
  -2   4   1       60.44       65.65      3.68 o 
   0   4   1        0.03        1.60      1.47 o 
   2   4   1        2.37        0.33      1.56 o 
   4   4   1       62.22       46.67      3.78 o 
   6   4   1       68.78       61.04      5.07 o 
   8   4   1        6.04       20.51      3.20 o 
  10   4   1        0.47        7.42      3.10 o 
  12   4   1       44.59       62.41      5.88 o 
 -11   5   1        3.07        5.78      3.47 o 
  -9   5   1       21.82       21.50      4.05 o 
  -7   5   1       25.98       18.52      3.80 o 
  -5   5   1      949.78      953.79     15.25 o 
  -3   5   1       31.93       34.58      3.44 o 
  -1   5   1     1218.58      988.23     12.80 o 
   1   5   1        1.20        6.73      2.56 o 
   3   5   1      357.31      287.18      7.31 o 
   5   5   1       67.31       83.44      5.26 o 
   7   5   1       26.94       54.00      4.99 o 
   9   5   1       25.33       18.60      3.49 o 
  11   5   1       30.09       24.80      3.97 o 
 -10   6   1       12.03       15.81      3.94 o 
  -8   6   1       63.08       59.24      5.89 o 
  -6   6   1       72.83       59.33      5.07 o 
  -4   6   1      601.55      497.42     11.40 o 
  -2   6   1       13.59       13.08      3.13 o 
   0   6   1      257.22      201.93      6.56 o 
   2   6   1        5.60        2.48      2.62 o 
   4   6   1      399.63      422.88      8.93 o 
   6   6   1      170.29      124.96      6.87 o 
   8   6   1        3.57        5.94      4.18 o 
  10   6   1        9.55       10.09      3.76 o 
  -9   7   1        6.60        6.35      4.54 o 
  -7   7   1       84.54       49.26      5.51 o 
  -5   7   1      148.95      119.01      6.45 o 
  -3   7   1      298.08      241.41      8.10 o 
  -1   7   1      103.58       97.78      5.56 o 
   1   7   1       20.89       23.78      4.04 o 
   3   7   1      457.21      389.67     11.34 o 
   5   7   1      259.51      195.51      9.19 o 
   7   7   1        8.21       14.71      4.23 o 
   9   7   1        2.01        4.53      3.84 o 
  -6   8   1        8.39        5.60      3.35 o 
  -4   8   1       16.05       15.30      4.09 o 
  -2   8   1       19.07       16.54      4.27 o 
   0   8   1       28.30       29.16      5.14 o 
   2   8   1       46.09       35.63      5.49 o 
   4   8   1       43.62       44.67      6.41 o 
   6   8   1        3.53        5.31      4.78 o 
   8   8   1        0.42        4.79      4.79 o 
  -3   9   1        3.77        1.17      3.96 o 
  -1   9   1      142.72      118.02      7.95 o 
   1   9   1       89.18       76.48      7.82 o 
   3   9   1        0.43        8.29      5.19 o 
 -14   0   2        2.32        1.15      1.15 o 
 -12   0   2       29.67       46.37      3.86 o 
 -10   0   2        4.04       12.08      4.78 o 
  -8   0   2      197.66      215.32      4.58 o 
  -6   0   2      170.97      141.98      4.49 o 
  -4   0   2     1113.34      977.66      9.78 o 
  -2   0   2      154.89      153.45      4.44 o 
   0   0   2     2216.95     2478.93     13.06 o 
   2   0   2     2317.73     2420.32     10.75 o 
   4   0   2     2833.58     2721.26     15.87 o 
   6   0   2        7.22       13.57      2.36 o 
   8   0   2      269.46      261.84      7.65 o 
  10   0   2     1454.28     1324.15     17.47 o 
  12   0   2     1066.74      884.79     15.83 o 
  14   0   2       61.58       44.48      5.08 o 
 -13   1   2       11.31        1.21      1.41 o 
 -11   1   2       70.14       45.73      2.66 o 
  -9   1   2      100.00       95.94      5.33 o 
  -7   1   2      820.28      983.11     12.67 o 
  -5   1   2     1740.38     1650.76     14.76 o 
  -3   1   2     2249.58     2256.73     14.93 o 
  -1   1   2    10977.19    11104.71    118.52 o 
   1   1   2     5794.16     5539.91     83.53 o 
   3   1   2     2216.86     2222.25     13.90 o 
   5   1   2       27.33       42.01      2.59 o 
   7   1   2      841.54      913.91     12.47 o 
   9   1   2      343.46      397.42      9.73 o 
  11   1   2      148.96      133.68      6.76 o 
  13   1   2        2.72        4.37      4.37 o 
 -14   2   2        1.13        1.42      1.42 o 
 -12   2   2      110.49      113.17      3.30 o 
 -10   2   2      445.38      426.58      7.60 o 
  -8   2   2      159.51      121.83      2.62 o 
  -6   2   2     1481.79     1385.98     16.19 o 
  -4   2   2       18.11       10.52      2.88 o 
  -2   2   2    14228.51    14810.91    167.91 o 
   0   2   2        0.42        4.39      1.23 o 
   2   2   2     9002.10     9264.42    132.51 o 
   4   2   2      829.33      972.43     11.37 o 
   6   2   2      977.67      942.96      2.09 o 
   8   2   2      525.23      421.65      2.69 o 
  10   2   2       12.30        2.45      3.95 o 
  12   2   2      112.99       75.97      3.84 o 
  14   2   2       16.36        6.50      5.24 o 
 -13   3   2       53.84       53.07      2.37 o 
 -11   3   2       21.57       11.01      3.43 o 
  -9   3   2      138.33       96.68      6.23 o 
  -7   3   2      438.52      449.61     10.63 o 
  -5   3   2       77.08       85.67      4.91 o 
  -3   3   2       49.88       50.14      3.84 o 
  -1   3   2     1287.08     1251.05     12.03 o 
   1   3   2        4.29        5.50      1.53 o 
   3   3   2      296.69      284.94      6.98 o 
   5   3   2        0.10        2.12      2.70 o 
   7   3   2      379.13      329.29      7.78 o 
   9   3   2      217.07      198.39      7.36 o 
  11   3   2       63.59       51.54      5.62 o 
  13   3   2        0.15        5.83      6.60 o 
 -12   4   2       26.82       10.06      2.81 o 
 -10   4   2       14.81       10.31      3.84 o 
  -8   4   2      281.57      269.15      9.39 o 
  -6   4   2      110.95      120.92      6.54 o 
  -4   4   2      475.91      559.02     11.61 o 
  -2   4   2      884.27      866.10     12.38 o 
   0   4   2      428.91      353.86      7.31 o 
   2   4   2     1177.03     1211.42     11.11 o 
   4   4   2       29.96       54.38      4.19 o 
   6   4   2      104.28       92.48      5.73 o 
   8   4   2      149.75      126.00      5.75 o 
  10   4   2        8.49       12.09      3.10 o 
  12   4   2       12.40       28.13      5.09 o 
 -11   5   2       22.78       16.44      4.12 o 
  -9   5   2      119.69      102.85      6.60 o 
  -7   5   2       29.75       33.39      5.19 o 
  -5   5   2       60.07       63.17      5.63 o 
  -3   5   2       22.16       11.77      3.36 o 
  -1   5   2       28.67       15.14      3.07 o 
   1   5   2       39.50       38.13      3.65 o 
   3   5   2       11.76       20.15      3.10 o 
   5   5   2       78.01       93.34      5.76 o 
   7   5   2        0.77        2.99      3.81 o 
   9   5   2        0.06        2.05      3.01 o 
  11   5   2       52.90       28.15      4.62 o 
 -10   6   2      173.97      157.70      7.93 o 
  -8   6   2        7.44        8.00      4.24 o 
  -6   6   2        1.65        0.00      3.94 o 
  -4   6   2      489.18      435.11     11.32 o 
  -2   6   2       69.03       75.94      5.44 o 
   0   6   2       39.88       37.80      4.29 o 
   2   6   2        0.73        2.55      2.87 o 
   4   6   2        0.77        2.02      3.71 o 
   6   6   2        0.07        3.94      3.12 o 
   8   6   2        4.09        3.28      4.02 o 
  10   6   2       31.73       27.13      4.83 o 
  -9   7   2       54.08       52.36      6.37 o 
  -7   7   2       21.11       21.78      4.69 o 
  -5   7   2        0.01        0.29      3.67 o 
  -3   7   2      121.82       96.45      6.26 o 
  -1   7   2       67.05       52.97      5.20 o 
   1   7   2       15.63        8.29      5.04 o 
   3   7   2        0.38        8.67      3.97 o 
   5   7   2        1.62        4.82      3.98 o 
   7   7   2       46.75       38.14      5.37 o 
   9   7   2       16.34        2.49      5.24 o 
  -6   8   2        0.90        4.20      4.20 o 
  -4   8   2       69.21       41.00      6.13 o 
  -2   8   2        4.11        7.50      4.78 o 
   0   8   2      210.45      189.90     10.40 o 
   2   8   2      212.21      202.74     10.74 o 
   4   8   2        0.80        3.89      5.96 o 
   6   8   2        1.05        5.15      4.25 o 
  -3   9   2        1.07       10.01      4.50 o 
  -1   9   2        1.42        9.40      5.69 o 
   1   9   2       99.91       90.71     10.50 o 
   3   9   2       78.50       83.97      9.52 o 
 -13   1   3       13.27        3.83      3.83 o 
 -11   1   3       15.81        8.82      3.03 o 
  -9   1   3       22.00       24.43      3.73 o 
  -7   1   3       50.72       72.95      4.47 o 
  -5   1   3       41.98       43.04      3.41 o 
  -3   1   3        6.76       11.13      1.86 o 
  -1   1   3      445.10      486.62      7.01 o 
   1   1   3     1473.30     1482.05     12.20 o 
   3   1   3       63.21       53.53      2.88 o 
   5   1   3      395.60      377.29      8.08 o 
   7   1   3       74.84       78.73      2.39 o 
   9   1   3       66.98       60.88      5.90 o 
  11   1   3        7.29       14.09      4.52 o 
  13   1   3      212.01      257.83     10.52 o 
 -12   2   3        0.48        2.99      2.99 o 
 -10   2   3       17.27       20.51      3.55 o 
  -8   2   3       78.99       82.33      6.09 o 
  -6   2   3        2.23        2.74      2.94 o 
  -4   2   3       12.32       11.89      2.76 o 
  -2   2   3      221.41      248.38      5.94 o 
   0   2   3       99.86       98.63      3.29 o 
   2   2   3       12.69        4.63      2.29 o 
   4   2   3       39.54       34.19      2.93 o 
   6   2   3      160.95      120.40      4.69 o 
   8   2   3      371.20      380.18      9.32 o 
  10   2   3        5.75       12.14      4.14 o 
  12   2   3        2.74        2.59      4.76 o 
  14   2   3       72.41       94.82      8.25 o 
 -13   3   3        2.56        0.35      2.31 o 
 -11   3   3       18.83        4.89      3.71 o 
  -9   3   3       29.20       28.07      4.51 o 
  -7   3   3      107.58      136.14      6.91 o 
  -5   3   3       80.49      105.54      5.79 o 
  -3   3   3        3.94        0.33      2.79 o 
  -1   3   3      402.74      390.40      7.17 o 
   1   3   3      152.47      145.02      4.74 o 
   3   3   3       57.58       73.00      4.46 o 
   5   3   3      336.29      395.57      9.10 o 
   7   3   3      600.41      569.21     10.45 o 
   9   3   3       11.02       15.58      3.27 o 
  11   3   3       94.47       94.27      7.07 o 
  13   3   3       34.24       50.68      6.65 o 
 -12   4   3       42.99       24.99      4.02 o 
 -10   4   3       79.53       70.28      6.10 o 
  -8   4   3       23.07       21.47      4.96 o 
  -6   4   3     2739.25     2814.10     30.85 o 
  -4   4   3     1533.98     1675.26     22.16 o 
  -2   4   3     1159.37     1307.93     15.50 o 
   0   4   3      147.54      165.79      5.46 o 
   2   4   3     3387.09     2822.03     21.76 o 
   4   4   3      823.54      893.44     14.87 o 
   6   4   3      224.52      236.46      8.62 o 
   8   4   3       15.48       18.83      3.62 o 
  10   4   3       17.23       10.61      3.60 o 
  12   4   3        1.05        4.08      4.79 o 
 -11   5   3        3.53        5.58      4.26 o 
  -9   5   3       20.40       18.70      5.54 o 
  -7   5   3      509.17      576.02     14.79 o 
  -5   5   3      914.93     1067.85     18.13 o 
  -3   5   3       21.93       28.67      4.14 o 
  -1   5   3       30.91       47.38      4.19 o 
   1   5   3      566.11      492.30     10.51 o 
   3   5   3       82.56       56.47      4.97 o 
   5   5   3       20.86       29.42      4.96 o 
   7   5   3       93.40       94.36      6.45 o 
   9   5   3       12.92        9.19      3.36 o 
  11   5   3       67.29       64.79      5.36 o 
 -10   6   3       19.26       18.24      5.02 o 
  -8   6   3       95.88      102.63      8.04 o 
  -6   6   3       21.77       13.93      5.11 o 
  -4   6   3      219.70      228.05      9.36 o 
  -2   6   3       10.87        8.36      3.69 o 
   0   6   3      166.33      163.38      7.64 o 
   2   6   3       14.81       12.76      4.00 o 
   4   6   3       41.22       39.30      5.76 o 
   6   6   3      145.25      122.62      7.67 o 
   8   6   3       37.74       25.98      5.00 o 
  10   6   3       46.25       45.25      5.09 o 
  -9   7   3      103.44       99.11      8.15 o 
  -7   7   3       20.65       24.97      5.07 o 
  -5   7   3       11.29       11.79      4.76 o 
  -3   7   3      316.99      327.43     11.52 o 
  -1   7   3      159.14      168.18      8.61 o 
   1   7   3       26.14       17.36      5.63 o 
   3   7   3        0.05        5.71      5.00 o 
   5   7   3        0.14        3.07      4.74 o 
   7   7   3       70.27       58.97      6.78 o 
   9   7   3        1.17        2.67      3.87 o 
  -6   8   3        2.93        4.43      4.36 o 
  -4   8   3       32.10       33.70      6.30 o 
  -2   8   3       36.42       49.25      7.12 o 
   0   8   3      183.94      230.41     12.39 o 
   2   8   3        2.93       11.89      6.17 o 
   4   8   3       46.48       41.58      7.32 o 
   6   8   3       11.05        2.84      5.52 o 
  -1   9   3        0.27        1.59      6.35 o 
   1   9   3       17.57       16.26      9.51 o 
   3   9   3       17.25       12.85      9.76 o 
 -12   0   4        9.88        9.79      2.54 o 
 -10   0   4        5.49        0.45      3.44 o 
  -8   0   4        2.88       10.62      2.97 o 
  -6   0   4      118.63       99.52      4.74 o 
  -4   0   4       42.59       33.68      2.75 o 
  -2   0   4      448.32      492.71      8.55 o 
   0   0   4     2982.42     3502.00     21.12 o 
   2   0   4      416.67      513.99      7.84 o 
   4   0   4      392.24      385.84      7.22 o 
   6   0   4     1545.75     1466.81     15.99 o 
   8   0   4      102.62       86.12      5.43 o 
  10   0   4      794.52      816.48     15.97 o 
  12   0   4       77.67       81.69      6.82 o 
  14   0   4       34.53       29.36      5.41 o 
 -13   1   4        0.21        1.65      2.50 o 
 -11   1   4       68.25       57.48      5.12 o 
  -9   1   4      314.28      279.13      9.70 o 
  -7   1   4      236.32      266.03      8.16 o 
  -5   1   4     1051.39     1059.70     13.77 o 
  -3   1   4     1960.61     2380.16     18.35 o 
  -1   1   4     1016.41      911.74      1.78 o 
   1   1   4     1996.37     2080.80     16.24 o 
   3   1   4      125.75      135.44      4.68 o 
   5   1   4      197.44      172.73      5.35 o 
   7   1   4      688.19      673.98     11.52 o 
   9   1   4      117.02      122.77      6.69 o 
  11   1   4      596.07      733.72     16.38 o 
  13   1   4       19.42       30.24      5.31 o 
 -12   2   4        0.68        7.64      2.87 o 
 -10   2   4      336.03      355.31     10.94 o 
  -8   2   4      214.69      212.70      8.82 o 
  -6   2   4      258.72      316.18      8.93 o 
  -4   2   4        0.18        2.50      2.27 o 
  -2   2   4     3542.98     4178.30     24.15 o 
   0   2   4     2147.21     2464.73     17.07 o 
   2   2   4      186.45      159.30      6.35 o 
   4   2   4       36.50       51.36      3.62 o 
   6   2   4      149.06      129.36      5.30 o 
   8   2   4      133.58      112.93      5.85 o 
  10   2   4      524.67      541.98     13.27 o 
  12   2   4       18.70       32.87      5.59 o 
  14   2   4       84.21      109.92      9.13 o 
 -13   3   4       19.64       13.91      3.50 o 
 -11   3   4        6.45        6.63      4.04 o 
  -9   3   4      538.37      559.98     14.65 o 
  -7   3   4        0.80        4.31      4.31 o 
  -5   3   4      467.53      475.71     11.08 o 
  -3   3   4     1810.04     1927.01     19.10 o 
  -1   3   4     3411.76     3590.18     22.05 o 
   1   3   4      167.91      135.25      5.23 o 
   3   3   4       11.29        8.89      3.30 o 
   5   3   4      988.13     1057.52     16.26 o 
   7   3   4       14.41        8.79      3.29 o 
   9   3   4        0.15        9.14      3.47 o 
  11   3   4       21.19       14.16      4.62 o 
  13   3   4        1.87        1.18      5.01 o 
 -12   4   4        9.79        3.19      4.49 o 
 -10   4   4        0.89        0.32      4.61 o 
  -8   4   4       26.38       28.68      5.57 o 
  -6   4   4       16.36       24.48      4.95 o 
  -4   4   4      190.50      198.51      7.68 o 
  -2   4   4        3.74        0.35      2.78 o 
   0   4   4      424.36      349.76      8.31 o 
   2   4   4       89.67       77.16      4.87 o 
   4   4   4      308.27      354.54      9.84 o 
   6   4   4      141.53      180.66      7.71 o 
   8   4   4       40.94       50.52      4.73 o 
  10   4   4      138.03      124.82      6.75 o 
  12   4   4        3.27        0.32      4.32 o 
 -11   5   4       39.83       28.62      6.47 o 
  -9   5   4       70.95       80.88      7.97 o 
  -7   5   4       22.76       32.94      5.69 o 
  -5   5   4      995.82     1094.88     18.70 o 
  -3   5   4      128.93      141.47      6.82 o 
  -1   5   4       46.06       34.20      4.42 o 
   1   5   4      192.79      164.93      6.87 o 
   3   5   4      325.09      296.04      9.39 o 
   5   5   4      120.03      127.70      7.02 o 
   7   5   4       31.70       31.50      5.08 o 
   9   5   4       14.11        4.19      4.02 o 
  11   5   4        0.01        0.50      3.49 o 
 -10   6   4      130.55      146.49      9.22 o 
  -8   6   4      127.75      129.60      8.51 o 
  -6   6   4        1.13        0.31      4.60 o 
  -4   6   4        2.89        4.79      4.31 o 
  -2   6   4      402.51      382.76     11.72 o 
   0   6   4      784.87      773.65     15.98 o 
   2   6   4       10.93        5.31      5.13 o 
   4   6   4       33.03       33.12      5.12 o 
   6   6   4      281.62      259.64     10.12 o 
   8   6   4      189.72      164.84      8.34 o 
  10   6   4       11.42       11.81      3.46 o 
  -7   7   4       20.21       29.27      5.66 o 
  -5   7   4        0.92        6.24      4.59 o 
  -3   7   4        4.43        5.33      5.04 o 
  -1   7   4      128.38      145.03      9.18 o 
   1   7   4      196.45      173.68     10.57 o 
   3   7   4       10.94       20.67      5.38 o 
   5   7   4       10.29        3.17      5.23 o 
   7   7   4       66.78       55.56      6.47 o 
   9   7   4       27.62       20.32      4.69 o 
  -6   8   4       10.66       11.30      5.23 o 
  -4   8   4       31.31       49.22      7.08 o 
  -2   8   4       78.55       85.21      9.15 o 
   0   8   4       63.07       87.26      9.92 o 
   2   8   4       29.03       47.30      8.10 o 
   4   8   4       15.70       23.23      6.49 o 
   6   8   4       25.90       23.79      6.77 o 
 -13   1   5       19.18       16.29      3.87 o 
 -11   1   5        1.27        2.08      3.99 o 
  -9   1   5        0.00        1.41      3.83 o 
  -7   1   5       22.16        3.57      3.57 o 
  -5   1   5        9.39        5.39      2.64 o 
  -3   1   5       43.38       56.39      2.22 o 
  -1   1   5       29.84       40.17      3.08 o 
   1   1   5      338.91      312.33      2.16 o 
   3   1   5      335.87      410.33      8.13 o 
   5   1   5        7.89        1.07      2.21 o 
   7   1   5       10.95       21.55      3.48 o 
   9   1   5       80.88       67.92      3.76 o 
  11   1   5      131.61      134.47      9.52 o 
  13   1   5        1.27        1.53      4.88 o 
 -12   2   5        0.52        2.41      3.77 o 
 -10   2   5       22.70       30.94      5.36 o 
  -8   2   5      120.20      145.15      7.79 o 
  -6   2   5        8.02        1.56      2.82 o 
  -4   2   5      131.62      180.84      6.31 o 
  -2   2   5        1.36        1.70      2.25 o 
   0   2   5      174.35      151.87      2.06 o 
   2   2   5      233.99      240.01      6.96 o 
   4   2   5      370.50      408.25      8.96 o 
   6   2   5       80.45       76.88      4.40 o 
   8   2   5        8.00        3.74      2.96 o 
  10   2   5      144.82      161.38      8.40 o 
  12   2   5        3.18        3.63      5.21 o 
  14   2   5       40.07       51.30      7.70 o 
 -11   3   5       59.29       55.45      4.18 o 
  -9   3   5        4.08        2.31      4.65 o 
  -7   3   5      498.96      620.09     14.37 o 
  -5   3   5      221.71      242.43      8.49 o 
  -3   3   5       84.54       77.38      5.02 o 
  -1   3   5       19.13       22.20      2.82 o 
   1   3   5      691.24      708.40     13.00 o 
   3   3   5      147.46      209.11      7.50 o 
   5   3   5       53.23       66.24      4.68 o 
   7   3   5       92.35       86.05      5.16 o 
   9   3   5        5.74        3.39      3.70 o 
  11   3   5        0.95        5.13      4.70 o 
  13   3   5       22.17       27.34      6.01 o 
 -10   4   5       97.94      104.53      8.76 o 
  -8   4   5       21.11       22.42      5.70 o 
  -6   4   5      700.84      802.77     16.22 o 
  -4   4   5      666.03      750.20     13.86 o 
  -2   4   5        0.40        2.31      2.89 o 
   0   4   5        5.20        4.44      2.96 o 
   2   4   5      282.22      234.03      8.18 o 
   4   4   5     1008.71     1095.88     17.36 o 
   6   4   5      920.57     1005.85     16.28 o 
   8   4   5        6.83        9.13      3.60 o 
  10   4   5       42.41       48.31      4.56 o 
  12   4   5       95.35      110.02      7.86 o 
  -9   5   5        0.99        5.37      5.37 o 
  -7   5   5       19.94       30.69      5.27 o 
  -5   5   5      134.94      130.45      8.08 o 
  -3   5   5      166.21      134.65      7.10 o 
  -1   5   5        7.65        4.56      3.73 o 
   1   5   5        6.11        6.95      4.08 o 
   3   5   5      274.18      243.71      9.28 o 
   5   5   5      723.40      790.92     15.98 o 
   7   5   5       69.95       68.99      3.72 o 
   9   5   5       32.36       31.24      3.21 o 
  11   5   5        9.18        6.21      4.17 o 
  -8   6   5      125.84      145.93      9.29 o 
  -6   6   5      301.19      346.50     12.34 o 
  -4   6   5      223.47      252.39     10.62 o 
  -2   6   5      335.41      392.12     12.70 o 
   0   6   5      253.39      287.07     11.23 o 
   2   6   5       72.51       67.89      6.85 o 
   4   6   5      200.37      195.01      9.94 o 
   6   6   5        0.11        0.31      4.23 o 
   8   6   5       52.17       56.08      5.52 o 
  10   6   5       16.32        8.51      4.35 o 
  -7   7   5        5.92        2.86      5.22 o 
  -5   7   5        4.06        5.94      5.94 o 
  -3   7   5        9.46        1.15      6.11 o 
  -1   7   5       16.15       12.19      6.61 o 
   1   7   5      398.06      457.67     16.35 o 
   3   7   5      150.23      177.71     10.30 o 
   5   7   5       80.49       89.84      7.59 o 
   7   7   5        3.51        0.61      4.84 o 
  -4   8   5       56.34       73.39      8.41 o 
  -2   8   5      134.83      179.77     12.55 o 
   0   8   5        4.31       23.53      7.47 o 
   2   8   5        5.35        1.09      7.72 o 
   4   8   5       70.11       76.83      9.80 o 
   6   8   5        1.01        0.80      5.13 o 
 -12   0   6      310.41      354.81     12.12 o 
 -10   0   6      228.96      221.96      9.56 o 
  -8   0   6       82.30       78.17      5.56 o 
  -6   0   6       57.43       30.86      3.25 o 
  -4   0   6     1133.68     1103.84     14.48 o 
  -2   0   6      488.24      594.20     10.83 o 
   0   0   6      452.04      395.34      8.32 o 
   2   0   6       35.60       46.68      3.34 o 
   4   0   6       46.22       51.43      3.69 o 
   6   0   6      302.89      381.15      9.09 o 
   8   0   6        3.46        6.07      3.33 o 
  10   0   6       63.34       51.28      5.89 o 
  12   0   6       35.28       62.78      6.74 o 
 -11   1   6      241.86      286.07     11.65 o 
  -9   1   6      107.45      124.01      7.72 o 
  -7   1   6      241.34      231.89      8.02 o 
  -5   1   6       41.29       24.87      3.62 o 
  -3   1   6      922.51      988.06     13.56 o 
  -1   1   6       41.16       18.20      2.83 o 
   1   1   6       37.33       52.79      3.59 o 
   3   1   6      654.56      740.72     11.67 o 
   5   1   6      403.62      373.31      8.42 o 
   7   1   6      133.66       90.52      6.93 o 
   9   1   6      477.40      453.47     11.97 o 
  11   1   6       24.73        5.25      5.25 o 
  13   1   6       71.06      100.96      8.52 o 
 -12   2   6       18.63       11.80      5.41 o 
 -10   2   6       19.89       23.03      5.04 o 
  -8   2   6       46.92       58.85      5.74 o 
  -6   2   6       29.64       36.96      4.31 o 
  -4   2   6       72.81       73.82      4.44 o 
  -2   2   6       20.45       19.00      2.87 o 
   0   2   6      788.19      829.45     12.50 o 
   2   2   6      826.74      885.34     13.71 o 
   4   2   6       66.54       61.48      4.37 o 
   6   2   6      202.42      188.94      6.85 o 
   8   2   6      488.29      460.73     10.86 o 
  10   2   6      508.07      556.85     13.88 o 
  12   2   6        4.61        8.61      5.02 o 
 -11   3   6       31.02       38.63      6.24 o 
  -9   3   6       11.94       19.42      5.72 o 
  -7   3   6      368.48      398.95     12.07 o 
  -5   3   6        7.47        4.70      3.31 o 
  -3   3   6      333.25      312.04      8.31 o 
  -1   3   6       58.40       54.15      4.00 o 
   1   3   6       50.87       67.25      4.65 o 
   3   3   6      477.73      484.76     11.09 o 
   5   3   6       44.79       44.44      4.37 o 
   7   3   6       34.96       35.44      3.16 o 
   9   3   6      661.14      608.82      3.44 o 
  11   3   6       21.55       10.25      4.77 o 
  13   3   6       19.96       21.89      6.24 o 
 -10   4   6       31.63       30.94      6.58 o 
  -8   4   6       16.30       15.29      5.81 o 
  -6   4   6      235.44      237.11      9.48 o 
  -4   4   6       51.31       50.97      3.24 o 
  -2   4   6      182.45      182.15      6.91 o 
   0   4   6       27.98       36.90      4.26 o 
   2   4   6       33.58       36.91      4.72 o 
   4   4   6      102.90      101.71      7.49 o 
   6   4   6        0.29        5.71      3.69 o 
   8   4   6      181.64      143.96      6.91 o 
  10   4   6        1.70        3.53      3.83 o 
  12   4   6       48.48       54.52      6.54 o 
  -9   5   6       21.06       19.91      6.04 o 
  -7   5   6        4.49       10.18      4.86 o 
  -5   5   6      180.55      175.92      8.44 o 
  -3   5   6        0.00        0.00      3.81 o 
  -1   5   6      831.65      829.98     15.73 o 
   1   5   6       14.40       21.00      4.61 o 
   3   5   6      312.01      294.73     10.52 o 
   5   5   6      267.16      300.59     10.29 o 
   7   5   6      578.75      599.29     13.61 o 
   9   5   6        0.14        0.48      3.10 o 
  11   5   6        2.45        6.34      3.83 o 
  -8   6   6        3.18        9.23      5.11 o 
  -6   6   6       42.40       51.62      6.41 o 
  -4   6   6       20.54       21.19      5.55 o 
  -2   6   6       10.74        0.97      5.87 o 
   0   6   6      206.61      220.78     10.13 o 
   2   6   6      189.51      173.77      9.85 o 
   4   6   6       19.16       18.06      4.71 o 
   6   6   6       37.17       30.82      5.07 o 
   8   6   6       77.00       59.27      5.59 o 
  -5   7   6        1.82       15.17      5.48 o 
  -3   7   6        7.27        7.38      5.29 o 
  -1   7   6       42.83       41.56      6.84 o 
   1   7   6       91.66       91.88      8.81 o 
   3   7   6        6.03        9.61      5.80 o 
   5   7   6        0.58        8.74      4.90 o 
   7   7   6        4.29        0.93      4.61 o 
  -2   8   6       49.84       73.66      9.86 o 
   0   8   6       13.06       19.33      9.69 o 
   2   8   6       28.17       38.81      9.30 o 
   4   8   6        9.97        0.00      7.95 o 
 -11   1   7       45.05       59.82      7.31 o 
  -9   1   7       77.31       91.18      6.52 o 
  -7   1   7       29.41       26.81      4.23 o 
  -5   1   7        6.78       11.59      3.01 o 
  -3   1   7      141.92      142.06      5.85 o 
  -1   1   7      354.17      322.94      8.12 o 
   1   1   7        6.70       10.60      2.70 o 
   3   1   7        3.46       16.75      3.33 o 
   5   1   7       43.93       26.53      3.68 o 
   7   1   7       18.63       36.96      4.46 o 
   9   1   7       10.41       14.72      3.96 o 
  11   1   7       45.62       47.45      7.25 o 
  13   1   7       13.00       30.58      6.88 o 
 -10   2   7       10.62       18.83      4.94 o 
  -8   2   7      440.03      506.53     13.19 o 
  -6   2   7      456.52      389.02     10.40 o 
  -4   2   7       34.01       34.88      3.77 o 
  -2   2   7        4.01        1.62      2.83 o 
   0   2   7      355.21      389.80      9.28 o 
   2   2   7      183.58      163.58      6.59 o 
   4   2   7        5.15        1.62      3.47 o 
   6   2   7        0.00        3.14      3.14 o 
   8   2   7        0.09        5.05      3.39 o 
  10   2   7        0.37        6.19      4.50 o 
  12   2   7        1.05        1.54      5.83 o 
 -11   3   7        0.02        4.03      5.27 o 
  -9   3   7        5.89       17.12      5.08 o 
  -7   3   7       11.91        7.99      4.66 o 
  -5   3   7      188.26      167.13      7.30 o 
  -3   3   7       50.41       31.45      4.00 o 
  -1   3   7      177.57      194.66      6.92 o 
   1   3   7       63.92       68.78      5.13 o 
   3   3   7      313.50      333.15      9.80 o 
   5   3   7      432.50      450.32     11.08 o 
   7   3   7        2.16        1.30      3.54 o 
   9   3   7       65.10       65.96      6.06 o 
  11   3   7       48.54       51.10      6.13 o 
 -10   4   7        0.07        5.45      5.45 o 
  -8   4   7        0.81        1.34      4.66 o 
  -6   4   7       74.21       83.43      6.58 o 
  -4   4   7        9.14       15.67      4.20 o 
  -2   4   7      182.04      207.16      7.91 o 
   0   4   7       17.89       19.76      4.47 o 
   2   4   7      305.32      316.59     11.59 o 
   4   4   7      219.93      249.82      9.27 o 
   6   4   7      652.95      605.88      4.02 o 
   8   4   7        0.09        1.60      3.60 o 
  10   4   7       12.54       13.47      4.37 o 
  -9   5   7        8.06       10.70      5.58 o 
  -7   5   7       13.30       22.98      5.40 o 
  -5   5   7       15.89       12.70      4.50 o 
  -3   5   7        4.98        6.46      4.17 o 
  -1   5   7       26.04       29.45      5.15 o 
   1   5   7        7.52       19.97      5.13 o 
   3   5   7       95.09       98.41      6.84 o 
   5   5   7      262.28      258.48     11.00 o 
   7   5   7        7.37        3.54      4.22 o 
   9   5   7       20.48       24.35      4.57 o 
  -6   6   7       31.13       32.59      4.93 o 
  -4   6   7        4.44        2.28      5.03 o 
  -2   6   7       24.25       39.99      6.38 o 
   0   6   7       11.60        9.57      5.95 o 
   2   6   7        5.10       15.35      6.08 o 
   4   6   7      238.28      226.49     10.10 o 
   6   6   7       59.79       76.22      6.47 o 
   8   6   7      141.92      123.15      6.92 o 
  -5   7   7       43.40       36.81      5.66 o 
  -3   7   7       25.01       22.00      7.59 o 
  -1   7   7        8.26        4.21      7.43 o 
   1   7   7       75.02       91.87      9.77 o 
   3   7   7        0.78        2.56      5.37 o 
   5   7   7       11.54        5.82      5.12 o 
 -10   0   8      503.44      447.13      4.15 o 
  -8   0   8        9.39        8.47      3.19 o 
  -6   0   8      159.14      123.43      5.59 o 
  -4   0   8      265.61      212.45      7.06 o 
  -2   0   8     1537.32     1394.16     16.81 o 
   0   0   8      756.73      659.13     11.13 o 
   2   0   8        8.33       10.56      2.96 o 
   4   0   8      116.34       90.22      5.32 o 
   6   0   8      164.13      145.17      6.75 o 
   8   0   8      594.88      594.50     13.78 o 
  10   0   8        0.44        0.99      4.87 o 
  12   0   8       44.73       54.34      8.83 o 
 -11   1   8       46.96       55.91      6.29 o 
  -9   1   8       13.25       13.59      4.22 o 
  -7   1   8       16.62       17.23      3.67 o 
  -5   1   8      294.63      242.16      7.41 o 
  -3   1   8        0.05        1.52      2.77 o 
  -1   1   8       14.10       24.23      3.47 o 
   1   1   8     1017.36     1041.00     15.05 o 
   3   1   8       14.80       22.38      3.79 o 
   5   1   8      287.58      273.49      8.18 o 
   7   1   8      173.98      156.15      7.16 o 
   9   1   8      248.55      248.41      9.59 o 
  11   1   8        4.66        8.61      5.57 o 
 -10   2   8        3.90        2.15      5.35 o 
  -8   2   8       78.73       64.10      6.36 o 
  -6   2   8        5.47        3.46      3.62 o 
  -4   2   8       44.44       34.10      3.74 o 
  -2   2   8      125.33      101.90      5.29 o 
   0   2   8       37.42       33.39      4.39 o 
   2   2   8      101.36       95.16      5.97 o 
   4   2   8       73.69       64.87      5.10 o 
   6   2   8       54.64       61.32      4.91 o 
   8   2   8      121.36       94.37      6.42 o 
  10   2   8       31.79       30.33      5.60 o 
  12   2   8        0.00        0.40      5.47 o 
  -9   3   8        1.60        6.15      4.96 o 
  -7   3   8        5.72        9.56      4.18 o 
  -5   3   8      106.31      104.26      5.61 o 
  -3   3   8      372.53      321.20      8.98 o 
  -1   3   8        1.94        3.55      3.53 o 
   1   3   8      281.82      257.20      3.68 o 
   3   3   8      352.08      323.86     10.15 o 
   5   3   8      724.68      781.98     14.47 o 
   7   3   8      147.22      122.41      6.45 o 
   9   3   8      234.29      259.19      9.25 o 
  11   3   8       26.72       38.93      5.66 o 
  -8   4   8       82.86       67.86      6.85 o 
  -6   4   8        0.02        3.96      3.96 o 
  -4   4   8       39.14       25.76      4.24 o 
  -2   4   8       71.68       50.49      5.05 o 
   0   4   8       15.75        8.69      4.34 o 
   2   4   8       85.57      104.42      6.86 o 
   4   4   8       45.85       39.55      5.62 o 
   6   4   8      101.58       97.33      6.67 o 
   8   4   8       37.29       24.75      4.64 o 
  10   4   8       10.59        9.81      4.31 o 
  -7   5   8        0.00        4.48      4.48 o 
  -5   5   8       17.65        6.64      3.34 o 
  -3   5   8       35.35       48.71      5.14 o 
  -1   5   8       13.43       30.65      5.15 o 
   1   5   8        2.37        8.15      4.44 o 
   3   5   8        1.31        1.28      4.07 o 
   5   5   8        9.80       20.58      4.84 o 
   7   5   8       30.70       24.72      4.46 o 
   9   5   8       26.71       38.69      4.44 o 
  -6   6   8        0.32        3.82      4.38 o 
  -4   6   8       94.91       87.59      7.92 o 
  -2   6   8        4.24        6.23      6.23 o 
   0   6   8        6.96        4.31      5.91 o 
   2   6   8       10.52        0.00      5.83 o 
   4   6   8        2.89        1.71      4.78 o 
   6   6   8        0.07        1.18      3.99 o 
  -3   7   8        7.51       20.26      6.58 o 
  -1   7   8        0.28        0.51      6.12 o 
   1   7   8        4.39        4.38      7.40 o 
   3   7   8       33.57       27.08      7.04 o 
   5   7   8       12.92       12.30      5.37 o 
  -9   1   9       18.45       29.73      4.31 o 
  -7   1   9      186.05      136.34      6.35 o 
  -5   1   9       14.16       11.45      3.13 o 
  -3   1   9       35.84       23.22      3.42 o 
  -1   1   9      123.79      103.77      5.19 o 
   1   1   9      563.23      547.90      2.94 o 
   3   1   9      120.67      103.75      5.96 o 
   5   1   9        0.00        5.50      3.03 o 
   7   1   9       18.10       19.39      3.97 o 
   9   1   9      118.42       96.34      4.58 o 
  11   1   9       29.45       57.66      6.87 o 
  -8   2   9       13.14       21.08      3.95 o 
  -6   2   9       64.82       42.82      4.55 o 
  -4   2   9      454.86      373.32      9.20 o 
  -2   2   9       30.20       28.99      4.01 o 
   0   2   9       88.99      104.34      5.88 o 
   2   2   9      177.57      168.54      7.65 o 
   4   2   9      799.17      705.27     13.61 o 
   6   2   9       47.78       42.96      4.85 o 
   8   2   9       25.99       33.41      4.30 o 
  10   2   9       24.66       32.02      5.45 o 
  -7   3   9       63.92       58.46      5.41 o 
  -5   3   9        9.45        4.30      2.99 o 
  -3   3   9        0.16        3.29      3.29 o 
  -1   3   9        0.22        3.57      3.23 o 
   1   3   9        2.55        4.29      4.01 o 
   3   3   9       28.31       22.89      4.62 o 
   5   3   9       71.86       69.85      5.69 o 
   7   3   9        1.52        8.16      3.32 o 
   9   3   9        6.74       13.87      4.10 o 
  -6   4   9       16.39       18.11      4.91 o 
  -4   4   9        4.77       11.18      3.32 o 
  -2   4   9        0.45        2.04      4.01 o 
   0   4   9      133.20      175.08      8.27 o 
   2   4   9       24.84       32.54      5.04 o 
   4   4   9       37.81       51.47      5.65 o 
   6   4   9        3.02        0.24      3.80 o 
   8   4   9       54.75       55.08      5.27 o 
  -5   5   9        3.74        4.91      3.68 o 
  -3   5   9        0.14        0.91      4.96 o 
  -1   5   9        0.71        0.66      4.76 o 
   1   5   9       65.26       83.65      7.54 o 
   3   5   9        0.48        0.31      4.21 o 
   5   5   9       70.96       69.69      6.75 o 
   7   5   9        6.86        5.55      3.78 o 
  -4   6   9       63.79       80.05      7.63 o 
  -2   6   9        4.71        6.51      8.87 o 
   0   6   9       38.96       39.09      9.48 o 
   2   6   9       68.47       69.96      9.63 o 
   4   6   9      227.02      254.36     10.76 o 
   6   6   9        4.75       17.92      4.97 o 
  -8   0  10        0.86        0.02      4.98 o 
  -6   0  10       84.42      116.29      8.67 o 
  -4   0  10       19.53       21.28      4.09 o 
  -2   0  10        4.06       22.08      5.13 o 
   0   0  10      807.76      779.27     12.00 o 
   2   0  10      270.69      274.36     13.89 o 
   4   0  10       99.44       98.56      6.14 o 
   6   0  10       59.10       64.21      5.50 o 
   8   0  10      403.93      531.59     13.58 o 
  10   0  10       82.92      124.31      9.05 o 
  -7   1  10       12.68       10.03      3.50 o 
  -5   1  10       66.08       77.72     10.03 o 
  -3   1  10       80.19       84.49      5.86 o 
  -1   1  10      619.48      750.70     12.46 o 
   1   1  10       14.33       22.54      3.25 o 
   3   1  10      238.57      263.82     16.42 o 
   5   1  10       72.86       76.47      7.13 o 
   7   1  10      442.57      532.19     12.66 o 
   9   1  10        4.54        4.40      4.99 o 
  -8   2  10       14.75       32.18      3.92 o 
  -6   2  10       46.35       48.35      4.52 o 
  -4   2  10       14.27       15.11      3.28 o 
  -2   2  10        6.13       12.32      6.38 o 
   0   2  10       47.33       42.81      3.24 o 
   2   2  10        1.26        0.16      5.61 o 
   4   2  10      137.41      140.40      7.00 o 
   6   2  10        6.18       20.89      4.11 o 
   8   2  10       22.39       24.92      6.11 o 
  10   2  10       15.02       33.37      5.70 o 
  -7   3  10       13.31       19.01      3.79 o 
  -5   3  10        5.20        6.44      4.06 o 
  -3   3  10       28.36       32.64      6.31 o 
  -1   3  10        0.76        0.89      5.19 o 
   1   3  10       16.12       19.48      5.81 o 
   3   3  10       51.65       47.98      5.60 o 
   5   3  10      116.57      122.85      6.69 o 
   7   3  10       16.59        3.61      3.61 o 
   9   3  10        4.61        4.21      4.21 o 
  -6   4  10        1.44        7.09      3.67 o 
  -4   4  10       15.79        9.44      3.51 o 
  -2   4  10        3.54        0.97      7.51 o 
   0   4  10       45.06       77.10      6.76 o 
   2   4  10       13.60       17.12      6.85 o 
   4   4  10      116.76       99.11      6.90 o 
   6   4  10        2.64        2.81      4.34 o 
   8   4  10        5.92        0.99      3.85 o 
  -3   5  10        8.06        3.80      5.64 o 
  -1   5  10        0.03        1.76      5.31 o 
   1   5  10        5.39       15.41      5.40 o 
   3   5  10        4.15        4.95      5.02 o 
   5   5  10       27.65       39.56      5.39 o 
   0   6  10       37.91       48.23      8.63 o 
   2   6  10        5.03       11.02      8.80 o 
  -5   1  11       26.18       16.88      2.97 o 
  -3   1  11        2.37        0.17      2.80 o 
  -1   1  11      143.00      112.58      5.65 o 
   1   1  11        0.09        1.08      2.76 o 
   3   1  11      196.57      212.06      8.40 o 
   5   1  11       36.44       29.61      4.21 o 
   7   1  11       17.15       29.24      5.14 o 
   9   1  11        5.81        3.05      5.03 o 
  -6   2  11        3.91        8.02      2.81 o 
  -4   2  11        0.29        1.28      2.80 o 
  -2   2  11       10.37        8.80      3.21 o 
   0   2  11        1.57        6.74      2.84 o 
   2   2  11       36.18       35.72      4.85 o 
   4   2  11       22.22       18.44      4.14 o 
   6   2  11       17.40       14.40      4.45 o 
   8   2  11       33.03       40.07      5.36 o 
  -5   3  11       27.37       25.02      3.37 o 
  -3   3  11      110.70       97.93      5.07 o 
  -1   3  11        2.59       14.90      3.85 o 
   1   3  11       13.37       21.25      5.19 o 
   3   3  11       94.52       90.53      7.04 o 
   5   3  11       70.53       71.21      6.13 o 
   7   3  11        0.74        4.44      3.85 o 
  -4   4  11        0.50        9.34      3.19 o 
  -2   4  11       15.24       11.30      4.62 o 
   0   4  11       38.64       41.71      7.15 o 
   2   4  11      121.93      133.06      8.91 o 
   4   4  11        2.66        4.78      4.78 o 
   6   4  11       16.52       16.23      4.62 o 
   1   5  11        1.21        4.77      4.86 o 
   3   5  11       46.38       57.59      7.04 o 
  -4   0  12       82.72       51.27      3.48 o 
  -2   0  12       37.34       20.40      2.72 o 
   0   0  12       28.78       17.65      2.64 o 
   2   0  12      135.40       89.84      4.47 o 
   4   0  12       10.47       19.91      3.46 o 
   6   0  12       90.16       82.87      6.22 o 
  -3   1  12        0.09        2.24      2.24 o 
  -1   1  12       28.99       15.27      2.83 o 
   1   1  12        6.03        3.96      2.69 o 
   3   1  12       19.65       16.50      3.76 o 
   5   1  12        0.05        0.71      3.37 o 
   7   1  12       19.53        8.07      4.44 o 
  -4   2  12        0.09        0.17      2.58 o 
  -2   2  12      250.42      253.85      6.21 o 
   0   2  12      119.18       79.66      5.50 o 
   2   2  12       57.36       53.57      5.84 o 
   4   2  12        0.75        5.70      4.20 o 
   6   2  12       91.03       81.70      6.22 o 
  -1   3  12       20.99       19.50      3.87 o 
   1   3  12        0.43        4.46      4.46 o 
   3   3  12       11.48       19.63      4.87 o 
   5   3  12       46.48       49.62      5.45 o 
   1   1  13       34.46       20.69      2.97 o 
                                                 
